# Supplementary material for: Modeling Heterogeneity in the Long-Term Trajectories of Individuals’ Well-Being
Source: Pers Soc Psychol Bull. 2025 Apr 29;52(7):2045–64. doi: 10.1177/01461672251331654 (PMC13216570; doi:10.1177/01461672251331654)
Supplement: sj-zip-2-psp-10.1177_01461672251331654 – Supplemental material for Modeling Heterogeneity in the Long-Term Trajectories of Individuals’ Well-Being [file sj-zip-2-psp-10.1177_01461672251331654.zip › OSF/OSF/Syntax.sas]

*FINAL SYNTAX;

*Descriptives;
proc means data = work.sas n min max mean std skewness kurtosis;
var BELONGT1-BELONGT13;
var SUPPORTT1-SUPPORTT13;
var ESTEEMT1-ESTEEMT13;
var LIFESATT1-LIFESATT13;
run;

*Step 1. Identification of trajectories;

*Felt Belongingness;
PROC TRAJ DATA = work.sas OUTPLOT=OP OUTSTAT=OS OUT=OF OUTEST=OE ITDETAIL;
    ID id; VAR BELONGT2-BELONGT13; INDEP T2-T13;
    MODEL CNORM; MIN 1; MAX 7; NGROUPS 4; ORDER 1 0 2 1;
RUN;
%TRAJPLOTNEW(OP,OS)

PROC TRAJ DATA = work.sas OUTPLOT=OP OUTSTAT=OS OUT=OF OUTEST=OE ITDETAIL;
    ID id; VAR BELONGT2-BELONGT13; INDEP T2-T13;
    MODEL CNORM; MIN 1; MAX 7; NGROUPS 5; ORDER 1 1 1 1 1;
RUN;
%TRAJPLOTNEW(OP,OS)

*Social Support;
PROC TRAJ DATA = work.sas OUTPLOT=OP OUTSTAT=OS OUT=OF OUTEST=OE ITDETAIL;
    ID id; VAR SUPPORTT2-SUPPORTT13; INDEP T2-T13;
    MODEL CNORM; MIN 1; MAX 7; NGROUPS 4; ORDER 1 1 2 0;
RUN;
%TRAJPLOTNEW(OP,OS)

PROC TRAJ DATA = work.sas OUTPLOT=OP OUTSTAT=OS OUT=OF OUTEST=OE ITDETAIL;
    ID id; VAR SUPPORTT2-SUPPORTT13; INDEP T2-T13;
    MODEL CNORM; MIN 1; MAX 7; NGROUPS 5; ORDER 1 1 1 2 0;
RUN;
%TRAJPLOTNEW(OP,OS)

*Self-esteem;
PROC TRAJ DATA = work.sas OUTPLOT=OP OUTSTAT=OS OUT=OF OUTEST=OE ITDETAIL;
    ID id; VAR ESTEEMT2-ESTEEMT13; INDEP T2-T13;
    MODEL CNORM; MIN 1; MAX 7; NGROUPS 4; ORDER 3 3 3 1;
RUN;
%TRAJPLOTNEW(OP,OS)

PROC TRAJ DATA = work.sas OUTPLOT=OP OUTSTAT=OS OUT=OF OUTEST=OE ITDETAIL;
    ID id; VAR ESTEEMT2-ESTEEMT13; INDEP T2-T13;
    MODEL CNORM; MIN 1; MAX 7; NGROUPS 5; ORDER 2 3 3 3 1;
RUN;
%TRAJPLOTNEW(OP,OS)

*Life satisfaction;
PROC TRAJ DATA = work.sas OUTPLOT=OP OUTSTAT=OS OUT=OF OUTEST=OE ITDETAIL;
    ID id; VAR LIFESATT2-LIFESATT13; INDEP T2-T13;
    MODEL CNORM; MIN 1; MAX 7; NGROUPS 4; ORDER 2 3 3 3;
RUN;
%TRAJPLOTNEW(OP,OS)

PROC TRAJ DATA = work.sas OUTPLOT=OP OUTSTAT=OS OUT=OF OUTEST=OE ITDETAIL;
    ID id; VAR LIFESATT2-LIFESATT13; INDEP T2-T13;
    MODEL CNORM; MIN 1; MAX 7; NGROUPS 5; ORDER 2 3 3 3 3;
RUN;
%TRAJPLOTNEW(OP,OS)

*Step 2. Joint trajectories;

*Probability of Belongingness group conditional on Support group;
PROC TRAJ DATA=work.sas OUTPLOT=OP OUTSTAT=OS OUT=OF OUTEST=OE OUTPLOT2=OP2 OUTSTAT2=OS2 ITDETAIL;
ID id;
VAR BELONGT2-BELONGT13; INDEP T2-T13; MODEL CNORM; MIN 1; MAX 7; NGROUPS 5; ORDER 1 1 1 1 1;
VAR2 SUPPORTT2-SUPPORTT13; INDEP2 T2-T13; MODEL2 CNORM; MIN2 1; MAX2 7; NGROUPS2 5; ORDER2 1 1 1 2 0;
RUN;

*Probability of Belongingness group conditional on Self-esteem;
PROC TRAJ DATA=work.sas OUTPLOT=OP OUTSTAT=OS OUT=OF OUTEST=OE OUTPLOT2=OP2 OUTSTAT2=OS2 ITDETAIL;
ID id;
VAR BELONGT2-BELONGT13; INDEP T2-T13; MODEL CNORM; MIN 1; MAX 7; NGROUPS 5; ORDER 1 1 1 1 1;
VAR2 ESTEEMT2-ESTEEMT13; INDEP2 T2-T13; MODEL2 CNORM; MIN2 1; MAX2 7; NGROUPS2 5; ORDER2 2 3 3 3 1;
RUN;

*Probability of Belongingness group conditional on Life satisfaction;
PROC TRAJ DATA=work.sas OUTPLOT=OP OUTSTAT=OS OUT=OF OUTEST=OE OUTPLOT2=OP2 OUTSTAT2=OS2 ITDETAIL;
ID id;
VAR BELONGT2-BELONGT13; INDEP T2-T13; MODEL CNORM; MIN 1; MAX 7; NGROUPS 5; ORDER 1 1 1 1 1;
VAR2 LIFESATT2-LIFESATT13; INDEP2 T2-T13; MODEL2 CNORM; MIN2 1; MAX2 7; NGROUPS2 5; ORDER2 2 3 3 3 3;
RUN;

*Probability of Support group conditional on Self-esteem;
PROC TRAJ DATA=work.sas OUTPLOT=OP OUTSTAT=OS OUT=OF OUTEST=OE OUTPLOT2=OP2 OUTSTAT2=OS2 ITDETAIL;
ID id;
VAR SUPPORTT2-SUPPORTT13; INDEP T2-T13; MODEL CNORM; MIN 1; MAX 7; NGROUPS 5; ORDER 1 1 1 2 0;
VAR2 ESTEEMT2-ESTEEMT13; INDEP2 T2-T13; MODEL2 CNORM; MIN2 1; MAX2 7; NGROUPS2 5; ORDER2 2 3 3 3 1;
RUN;

*Probability of Support group conditional on Life satisfaction;
PROC TRAJ DATA=work.sas OUTPLOT=OP OUTSTAT=OS OUT=OF OUTEST=OE OUTPLOT2=OP2 OUTSTAT2=OS2 ITDETAIL;
ID id;
VAR SUPPORTT2-SUPPORTT13; INDEP T2-T13; MODEL CNORM; MIN 1; MAX 7; NGROUPS 5; ORDER 1 1 1 2 0;
VAR2 LIFESATT2-LIFESATT13; INDEP2 T2-T13; MODEL2 CNORM; MIN2 1; MAX2 7; NGROUPS2 5; ORDER2 2 3 3 3 3;
RUN;

*Probability of Self-esteem group conditional on Life satisfaction;
PROC TRAJ DATA=work.sas OUTPLOT=OP OUTSTAT=OS OUT=OF OUTEST=OE OUTPLOT2=OP2 OUTSTAT2=OS2 ITDETAIL;
ID id;
VAR ESTEEMT2-ESTEEMT13; INDEP T2-T13; MODEL CNORM; MIN 1; MAX 7; NGROUPS 5; ORDER 2 3 3 3 1;
VAR2 LIFESATT2-LIFESATT13; INDEP2 T2-T13; MODEL2 CNORM; MIN2 1; MAX2 7; NGROUPS2 5; ORDER2 2 3 3 3 3;
RUN;

*MULTI-TRAJECTORIES

PROC TRAJ DATA=work.sas OUTPLOT=OP1 OUTSTAT=OS1 OUT=OF OUTEST=OE OUTPLOT2=OP2 OUTSTAT2=OS2 OUTPLOT3=OP3 OUTSTAT3=OS3 OUTPLOT4=OP4 OUTSTAT4=OS4 ITDETAIL;
VAR1 BELONGT2-BELONGT13; INDEP1 T2-T13; MODEL CNORM; MIN 1; MAX 7; order 1 1 0 1 1;
VAR2 SUPPORTT2-SUPPORTT13; INDEP2 T2-T13; MODEL2 CNORM; MIN2 1; MAX2 7; order2 1 1 1 2 0;
VAR3 ESTEEMT2-ESTEEMT13; INDEP3 T2-T13; MODEL3 CNORM; MIN3 1; MAX3 7; order3 2 3 3 3 1;
VAR4 LIFESATT2-LIFESATT13; INDEP4 T2-T13; MODEL4 CNORM; MIN4 1; MAX4 7; order4 2 3 3 3 3;
MULTGROUPS 5;
RUN;
%TRAJPLOTNEW(OP1,OS1)
%TRAJPLOTNEW(OP2,OS2)
%TRAJPLOTNEW(OP3,OS3)
%TRAJPLOTNEW(OP4,OS4)

*RISK FUNCTION

PROC TRAJ DATA = work.sas OUTPLOT=OP OUTSTAT=OS OUT=OF OUTEST=OE ITDETAIL;
    ID id; VAR BELONGT2-BELONGT13; INDEP T2-T13;
    MODEL CNORM; MIN 1; MAX 7; NGROUPS 4; ORDER 1 0 2 1;
	RISK Age Gender Education Ethnicity;
RUN;

PROC TRAJ DATA = work.sas OUTPLOT=OP OUTSTAT=OS OUT=OF OUTEST=OE ITDETAIL;
    ID id; VAR SUPPORTT2-SUPPORTT13; INDEP T2-T13;
    MODEL CNORM; MIN 1; MAX 7; NGROUPS 4; ORDER 1 1 2 0;
	RISK Age Gender Education Ethnicity;
RUN;

PROC TRAJ DATA = work.sas OUTPLOT=OP OUTSTAT=OS OUT=OF OUTEST=OE ITDETAIL;
    ID id; VAR ESTEEMT2-ESTEEMT13; INDEP T2-T13;
    MODEL CNORM; MIN 1; MAX 7; NGROUPS 4; ORDER 3 3 3 1;
	RISK Age Gender Education Ethnicity;
RUN;

PROC TRAJ DATA = work.sas OUTPLOT=OP OUTSTAT=OS OUT=OF OUTEST=OE ITDETAIL;
    ID id; VAR LIFESATT2-LIFESATT13; INDEP T2-T13;
    MODEL CNORM; MIN 1; MAX 7; NGROUPS 4; ORDER 2 3 3 3;
	RISK Age Gender Education Ethnicity;
RUN;

PROC TRAJ DATA=work.sas OUTPLOT=OP1 OUTSTAT=OS1 OUT=OF OUTEST=OE OUTPLOT2=OP2 OUTSTAT2=OS2 OUTPLOT3=OP3 OUTSTAT3=OS3 OUTPLOT4=OP4 OUTSTAT4=OS4 ITDETAIL;
VAR1 BELONGT2-BELONGT13; INDEP1 T2-T13; MODEL CNORM; MIN 1; MAX 7; order 1 1 0 1 1;
VAR2 SUPPORTT2-SUPPORTT13; INDEP2 T2-T13; MODEL2 CNORM; MIN2 1; MAX2 7; order2 1 1 1 2 0;
VAR3 ESTEEMT2-ESTEEMT13; INDEP3 T2-T13; MODEL3 CNORM; MIN3 1; MAX3 7; order3 2 3 3 3 1;
VAR4 LIFESATT2-LIFESATT13; INDEP4 T2-T13; MODEL4 CNORM; MIN4 1; MAX4 7; order4 2 3 3 3 3;
MULTGROUPS 5;
MULTIRISK Age Gender Education Ethnicity;
RUN;
%TRAJPLOTNEW(OP1,OS1)
%TRAJPLOTNEW(OP2,OS2)
%TRAJPLOTNEW(OP3,OS3)
%TRAJPLOTNEW(OP4,OS4)
